# Supplementary material for: Structure, function and assembly of soybean primary cell wall cellulose synthases
Source: eLife. 2025 May 14;13:RP96704. doi: 10.7554/eLife.96704 (PMC12077881; doi:10.7554/eLife.96704)
Supplement: Figure 4—source data 1. [file elife-96704-fig4-data1.zip]

Archive with 80 entries (80 files):
- Figure 4-source data 1.ai
- __MACOSX/._Figure 4-source data 1.ai
- Figure 4-source data 2.ai
- __MACOSX/._Figure 4-source data 2.ai
- Figure 4-source data 3.ai
- __MACOSX/._Figure 4-source data 3.ai
- Figure 4-source data 4.ai
- __MACOSX/._Figure 4-source data 4.ai
- Figure 4-source data 5.ai
- __MACOSX/._Figure 4-source data 5.ai
- Figure 4-source data 6.ai
- __MACOSX/._Figure 4-source data 6.ai
- Figure 4-source data 7.ai
- __MACOSX/._Figure 4-source data 7.ai
- Figure 4-source data 8.ai
- __MACOSX/._Figure 4-source data 8.ai
- Figure 4-source data 9.ai
- __MACOSX/._Figure 4-source data 9.ai
- Figure 4-source data 10.ai
- __MACOSX/._Figure 4-source data 10.ai
- Figure 4-source data 11.ai
- __MACOSX/._Figure 4-source data 11.ai
- Figure 4-source data 12.ai
- __MACOSX/._Figure 4-source data 12.ai
- Figure 4-source data 13.ai
- __MACOSX/._Figure 4-source data 13.ai
- Figure 4-source data 14.ai
- __MACOSX/._Figure 4-source data 14.ai
- Figure 4-source data 15.ai
- __MACOSX/._Figure 4-source data 15.ai
- Figure 4-source data 16.ai
- __MACOSX/._Figure 4-source data 16.ai
- Figure 4-source data 17.ai
- __MACOSX/._Figure 4-source data 17.ai
- Figure 4-source data 18.ai
- __MACOSX/._Figure 4-source data 18.ai
- Figure 4-source data 19.ai
- __MACOSX/._Figure 4-source data 19.ai
- Figure 4-source data 20.ai
- __MACOSX/._Figure 4-source data 20.ai
- Figure 4-source data 21.ai
- __MACOSX/._Figure 4-source data 21.ai
- Figure 4-source data 22.ai
- __MACOSX/._Figure 4-source data 22.ai
- Figure 4-source data 23.ai
- __MACOSX/._Figure 4-source data 23.ai
- Figure 4-source data 24.ai
- __MACOSX/._Figure 4-source data 24.ai
- Figure 4-source data 25.ai
- __MACOSX/._Figure 4-source data 25.ai
- Figure 4-source data 26.ai
- __MACOSX/._Figure 4-source data 26.ai
- Figure 4-source data 27.ai
- __MACOSX/._Figure 4-source data 27.ai
- Figure 4-source data 28.ai
- __MACOSX/._Figure 4-source data 28.ai
- Figure 4-source data 29.ai
- __MACOSX/._Figure 4-source data 29.ai
- Figure 4-source data 30.ai
- __MACOSX/._Figure 4-source data 30.ai
- Figure 4-source data 31.ai
- __MACOSX/._Figure 4-source data 31.ai
- Figure 4-source data 32.ai
- __MACOSX/._Figure 4-source data 32.ai
- Figure 4-source data 33.ai
- __MACOSX/._Figure 4-source data 33.ai
- Figure 4-source data 34.ai
- __MACOSX/._Figure 4-source data 34.ai
- Figure 4-source data 35.ai
- __MACOSX/._Figure 4-source data 35.ai
- Figure 4-source data 36.ai
- __MACOSX/._Figure 4-source data 36.ai
- Figure 4-source data 37.ai
- __MACOSX/._Figure 4-source data 37.ai
- Figure 4-source data 38.ai
- __MACOSX/._Figure 4-source data 38.ai
- Figure 4-source data 39.ai
- __MACOSX/._Figure 4-source data 39.ai
- Figure 4-source data 40.ai
- __MACOSX/._Figure 4-source data 40.ai
