# Supplementary material for: Structure, function and assembly of soybean primary cell wall cellulose synthases
Source: eLife. 2025 May 14;13:RP96704. doi: 10.7554/eLife.96704 (PMC12077881; doi:10.7554/eLife.96704)
Supplement: Figure 4—source data 2. [file elife-96704-fig4-data2.zip]

Archive with 80 entries (80 files):
- Figure 4-source data boxed 1.ai
- __MACOSX/._Figure 4-source data boxed 1.ai
- Figure 4-source data boxed 2.ai
- __MACOSX/._Figure 4-source data boxed 2.ai
- Figure 4-source data boxed 3.ai
- __MACOSX/._Figure 4-source data boxed 3.ai
- Figure 4-source data boxed 4.ai
- __MACOSX/._Figure 4-source data boxed 4.ai
- Figure 4-source data boxed 5.ai
- __MACOSX/._Figure 4-source data boxed 5.ai
- Figure 4-source data boxed 6.ai
- __MACOSX/._Figure 4-source data boxed 6.ai
- Figure 4-source data boxed 7.ai
- __MACOSX/._Figure 4-source data boxed 7.ai
- Figure 4-source data boxed 8.ai
- __MACOSX/._Figure 4-source data boxed 8.ai
- Figure 4-source data boxed 9.ai
- __MACOSX/._Figure 4-source data boxed 9.ai
- Figure 4-source data boxed 10.ai
- __MACOSX/._Figure 4-source data boxed 10.ai
- Figure 4-source data boxed 11.ai
- __MACOSX/._Figure 4-source data boxed 11.ai
- Figure 4-source data boxed 12.ai
- __MACOSX/._Figure 4-source data boxed 12.ai
- Figure 4-source data boxed 13.ai
- __MACOSX/._Figure 4-source data boxed 13.ai
- Figure 4-source data boxed 14.ai
- __MACOSX/._Figure 4-source data boxed 14.ai
- Figure 4-source data boxed 15.ai
- __MACOSX/._Figure 4-source data boxed 15.ai
- Figure 4-source data boxed 16.ai
- __MACOSX/._Figure 4-source data boxed 16.ai
- Figure 4-source data boxed 17.ai
- __MACOSX/._Figure 4-source data boxed 17.ai
- Figure 4-source data boxed 18.ai
- __MACOSX/._Figure 4-source data boxed 18.ai
- Figure 4-source data boxed 19.ai
- __MACOSX/._Figure 4-source data boxed 19.ai
- Figure 4-source data boxed 20.ai
- __MACOSX/._Figure 4-source data boxed 20.ai
- Figure 4-source data boxed 21.ai
- __MACOSX/._Figure 4-source data boxed 21.ai
- Figure 4-source data boxed 22.ai
- __MACOSX/._Figure 4-source data boxed 22.ai
- Figure 4-source data boxed 23.ai
- __MACOSX/._Figure 4-source data boxed 23.ai
- Figure 4-source data boxed 24.ai
- __MACOSX/._Figure 4-source data boxed 24.ai
- Figure 4-source data boxed 25.ai
- __MACOSX/._Figure 4-source data boxed 25.ai
- Figure 4-source data boxed 26.ai
- __MACOSX/._Figure 4-source data boxed 26.ai
- Figure 4-source data boxed 27.ai
- __MACOSX/._Figure 4-source data boxed 27.ai
- Figure 4-source data boxed 28.ai
- __MACOSX/._Figure 4-source data boxed 28.ai
- Figure 4-source data boxed 29.ai
- __MACOSX/._Figure 4-source data boxed 29.ai
- Figure 4-source data boxed 30.ai
- __MACOSX/._Figure 4-source data boxed 30.ai
- Figure 4-source data boxed 31.ai
- __MACOSX/._Figure 4-source data boxed 31.ai
- Figure 4-source data boxed 32.ai
- __MACOSX/._Figure 4-source data boxed 32.ai
- Figure 4-source data boxed 33.ai
- __MACOSX/._Figure 4-source data boxed 33.ai
- Figure 4-source data boxed 34.ai
- __MACOSX/._Figure 4-source data boxed 34.ai
- Figure 4-source data boxed 35.ai
- __MACOSX/._Figure 4-source data boxed 35.ai
- Figure 4-source data boxed 36.ai
- __MACOSX/._Figure 4-source data boxed 36.ai
- Figure 4-source data boxed 37.ai
- __MACOSX/._Figure 4-source data boxed 37.ai
- Figure 4-source data boxed 38.ai
- __MACOSX/._Figure 4-source data boxed 38.ai
- Figure 4-source data boxed 39.ai
- __MACOSX/._Figure 4-source data boxed 39.ai
- Figure 4-source data boxed 40.ai
- __MACOSX/._Figure 4-source data boxed 40.ai
