# Supplementary material for: Structure, function and assembly of soybean primary cell wall cellulose synthases
Source: eLife. 2025 May 14;13:RP96704. doi: 10.7554/eLife.96704 (PMC12077881; doi:10.7554/eLife.96704)
Supplement: Figure 4—figure supplement 2—source data 1. [file elife-96704-fig4-figsupp2-data1.zip]

Archive with 6 entries (6 files):
- Figure 4-figure supplement 2-source data 1.ai
- __MACOSX/._Figure 4-figure supplement 2-source data 1.ai
- Figure 4-figure supplement 2-source data 2.ai
- __MACOSX/._Figure 4-figure supplement 2-source data 2.ai
- Figure 4-figure supplement 2-source data 3.ai
- __MACOSX/._Figure 4-figure supplement 2-source data 3.ai
