# Supplementary material for: Structure, function and assembly of soybean primary cell wall cellulose synthases
Source: eLife. 2025 May 14;13:RP96704. doi: 10.7554/eLife.96704 (PMC12077881; doi:10.7554/eLife.96704)
Supplement: Figure 7—figure supplement 2—source data 1. [file elife-96704-fig7-figsupp2-data1.zip]

Archive with 34 entries (34 files):
- Figure 7-figure supplement 2-source data 1.ai
- __MACOSX/._Figure 7-figure supplement 2-source data 1.ai
- Figure 7-figure supplement 2-source data 2.ai
- __MACOSX/._Figure 7-figure supplement 2-source data 2.ai
- Figure 7-figure supplement 2-source data 3.ai
- __MACOSX/._Figure 7-figure supplement 2-source data 3.ai
- Figure 7-figure supplement 2-source data 4.ai
- __MACOSX/._Figure 7-figure supplement 2-source data 4.ai
- Figure 7-figure supplement 2-source data 5.ai
- __MACOSX/._Figure 7-figure supplement 2-source data 5.ai
- Figure 7-figure supplement 2-source data 6.ai
- __MACOSX/._Figure 7-figure supplement 2-source data 6.ai
- Figure 7-figure supplement 2-source data 7.ai
- __MACOSX/._Figure 7-figure supplement 2-source data 7.ai
- Figure 7-figure supplement 2-source data 8.ai
- __MACOSX/._Figure 7-figure supplement 2-source data 8.ai
- Figure 7-figure supplement 2-source data 9.ai
- __MACOSX/._Figure 7-figure supplement 2-source data 9.ai
- Figure 7-figure supplement 2-source data 10.ai
- __MACOSX/._Figure 7-figure supplement 2-source data 10.ai
- Figure 7-figure supplement 2-source data 11.ai
- __MACOSX/._Figure 7-figure supplement 2-source data 11.ai
- Figure 7-figure supplement 2-source data 12.ai
- __MACOSX/._Figure 7-figure supplement 2-source data 12.ai
- Figure 7-figure supplement 2-source data 13.ai
- __MACOSX/._Figure 7-figure supplement 2-source data 13.ai
- Figure 7-figure supplement 2-source data 14.ai
- __MACOSX/._Figure 7-figure supplement 2-source data 14.ai
- Figure 7-figure supplement 2-source data 15.ai
- __MACOSX/._Figure 7-figure supplement 2-source data 15.ai
- Figure 7-figure supplement 2-source data 16.ai
- __MACOSX/._Figure 7-figure supplement 2-source data 16.ai
- Figure 7-figure supplement 2-source data 17.ai
- __MACOSX/._Figure 7-figure supplement 2-source data 17.ai
