# Supplementary material for: Structure, function and assembly of soybean primary cell wall cellulose synthases
Source: eLife. 2025 May 14;13:RP96704. doi: 10.7554/eLife.96704 (PMC12077881; doi:10.7554/eLife.96704)
Supplement: Figure 7—figure supplement 2—source data 2. [file elife-96704-fig7-figsupp2-data2.zip]

Archive with 34 entries (34 files):
- Figure 7-figure supplement 2-source data boxed 1.ai
- __MACOSX/._Figure 7-figure supplement 2-source data boxed 1.ai
- Figure 7-figure supplement 2-source data boxed 2.ai
- __MACOSX/._Figure 7-figure supplement 2-source data boxed 2.ai
- Figure 7-figure supplement 2-source data boxed 3.ai
- __MACOSX/._Figure 7-figure supplement 2-source data boxed 3.ai
- Figure 7-figure supplement 2-source data boxed 4.ai
- __MACOSX/._Figure 7-figure supplement 2-source data boxed 4.ai
- Figure 7-figure supplement 2-source data boxed 5.ai
- __MACOSX/._Figure 7-figure supplement 2-source data boxed 5.ai
- Figure 7-figure supplement 2-source data boxed 6.ai
- __MACOSX/._Figure 7-figure supplement 2-source data boxed 6.ai
- Figure 7-figure supplement 2-source data boxed 7.ai
- __MACOSX/._Figure 7-figure supplement 2-source data boxed 7.ai
- Figure 7-figure supplement 2-source data boxed 8.ai
- __MACOSX/._Figure 7-figure supplement 2-source data boxed 8.ai
- Figure 7-figure supplement 2-source data boxed 9.ai
- __MACOSX/._Figure 7-figure supplement 2-source data boxed 9.ai
- Figure 7-figure supplement 2-source data boxed 10.ai
- __MACOSX/._Figure 7-figure supplement 2-source data boxed 10.ai
- Figure 7-figure supplement 2-source data boxed 11.ai
- __MACOSX/._Figure 7-figure supplement 2-source data boxed 11.ai
- Figure 7-figure supplement 2-source data boxed 12.ai
- __MACOSX/._Figure 7-figure supplement 2-source data boxed 12.ai
- Figure 7-figure supplement 2-source data boxed 13.ai
- __MACOSX/._Figure 7-figure supplement 2-source data boxed 13.ai
- Figure 7-figure supplement 2-source data boxed 14.ai
- __MACOSX/._Figure 7-figure supplement 2-source data boxed 14.ai
- Figure 7-figure supplement 2-source data boxed 15.ai
- __MACOSX/._Figure 7-figure supplement 2-source data boxed 15.ai
- Figure 7-figure supplement 2-source data boxed 16.ai
- __MACOSX/._Figure 7-figure supplement 2-source data boxed 16.ai
- Figure 7-figure supplement 2-source data boxed 17.ai
- __MACOSX/._Figure 7-figure supplement 2-source data boxed 17.ai
